# Supplementary material for: Fish Waste—A Novel Bio-Fertilizer for Stevia (Stevia rebaudiana Bertoni) under Salinity-Induced Stress
Source: Plants (Basel). 2024 Jul 11;13(14):1909. doi: 10.3390/plants13141909 (PMC11280417; doi:10.3390/plants13141909)
Supplement: Supplementary file 1 [file plants-13-01909-s001.zip]

Archive with 1 entries (1 files):
- plants-3066266-supplementary.pdf
